# Supplementary material for: Fertility desires of people living with HIV: does the implementation of a sexual and reproductive health and HIV integration model change healthcare providers’ attitudes and clients’ desires?
Source: BMC Health Serv Res. 2021 May 26;21:509. doi: 10.1186/s12913-021-06487-0 (PMC8157636; doi:10.1186/s12913-021-06487-0)
Supplement: Supplementary file 1 — Additional file 1. Client baseline questionnaire. Client endline questionnaire. Provider baseline questionnaire. Provider endline questionnaire. [file 12913_2021_6487_MOESM1_ESM.zip]

Archive with 4 entries (4 files):
- Additional file 1_Client Baseline Questionnaire (May 09)R4.pdf
- Additional file 2_Client Endline Questionnaire (25 July 11)R4.pdf
- Additional file 3_Provider Baseline Questionnaire (6 July09)R4.pdf
- Additional file 4_Provider Endline Questionnaire (25Jul11)R4.pdf
